# Supplementary material for: Maceration in White Winemaking: Enhancing Phenolics, Volatile Aromas and Sensory Characteristics of Chardonnay and Italian Riesling Wines
Source: Molecules. 2026 Jun 24;31(13):2223. doi: 10.3390/molecules31132223 (PMC13363409; doi:10.3390/molecules31132223)
Supplement: Supplementary file 1 [file molecules-31-02223-s001.zip]

Archive with 1 entries (1 files):
- molecules-4342545-supplementary.pdf
